# Supplementary material for: Towards Sustainable and Nutritionally Enhanced Flatbreads from Sprouted Sorghum, Tapioca, and Cowpea Climate-Resilient Crops
Source: Foods. 2023 Apr 13;12(8):1638. doi: 10.3390/foods12081638 (PMC10138180; doi:10.3390/foods12081638)
Supplement: Supplementary file 1 [file foods-12-01638-s001.zip]

Archive with 1 entries (1 files):
- foods-2301745-supplementary.pdf
